# Supplementary material for: Description of larva and pupa of Laenahaigouica (Tenebrionidae, Laenini) from China based on morphology and four DNA makers
Source: Zookeys. 2019 Jun 5;852:101–9. doi: 10.3897/zookeys.852.32095 (PMC6561995; doi:10.3897/zookeys.852.32095)
Supplement: XML Treatment for Laena haigouica [file zookeys.852.32095-treatment1.xml]

<!DOCTYPE tp:taxon-treatment
  PUBLIC "-//TaxonX//DTD Taxonomic Treatment Publishing DTD v0 20100105//EN" "tax-treatment-NSO.dtd">
<tp:taxon-treatment xmlns:tp="http://www.plazi.org/taxpub"><tp:treatment-meta><kwd-group><label>Taxon classification</label><kwd><named-content xmlns:xlink="http://www.w3.org/1999/xlink" content-type="kingdom">Animalia</named-content></kwd><kwd><named-content xmlns:xlink="http://www.w3.org/1999/xlink" content-type="order">Coleoptera</named-content></kwd><kwd><named-content xmlns:xlink="http://www.w3.org/1999/xlink" content-type="family">Tenebrionidae</named-content></kwd></kwd-group><mixed-citation publication-type="journal"><person-group><name><surname>Wei</surname><given-names>Zhonghua</given-names></name><name><surname>Ren</surname><given-names>Guodong</given-names></name></person-group><article-title>Description of larva and pupa of <italic><tp:taxon-name><tp:taxon-name-part taxon-name-part-type="genus" reg="Laena">Laena</tp:taxon-name-part><tp:taxon-name-part taxon-name-part-type="species" reg="haigouica">haigouica</tp:taxon-name-part></tp:taxon-name></italic> (<tp:taxon-name><tp:taxon-name-part taxon-name-part-type="family">Tenebrionidae</tp:taxon-name-part></tp:taxon-name>, <tp:taxon-name><tp:taxon-name-part taxon-name-part-type="tribe">Laenini</tp:taxon-name-part></tp:taxon-name>) from China based on morphology and four DNA makers</article-title><source>Zookeys</source><day>05</day><month>6</month><year>2019</year><volume>852</volume><fpage>101</fpage><lpage>109</lpage><pub-id pub-id-type="doi">10.3897/zookeys.852.32095</pub-id></mixed-citation></tp:treatment-meta><tp:nomenclature><tp:taxon-name>
            <tp:taxon-name-part taxon-name-part-type="genus" reg="Laena">Laena</tp:taxon-name-part>
            <tp:taxon-name-part taxon-name-part-type="species" reg="haigouica">haigouica</tp:taxon-name-part>
          </tp:taxon-name><tp:taxon-authority>Schawaller, 2001</tp:taxon-authority><tp:nomenclature-citation-list><tp:nomenclature-citation><tp:taxon-name>
                <tp:taxon-name-part taxon-name-part-type="genus" reg="Laena">Laena</tp:taxon-name-part>
                <tp:taxon-name-part taxon-name-part-type="species" reg="haigouica">haigouica</tp:taxon-name-part>
              </tp:taxon-name><comment>Schawaller, 2001: 19–20, figs 41–44. Type locality: China, Sichuan, Jiuzhaigou.</comment></tp:nomenclature-citation></tp:nomenclature-citation-list></tp:nomenclature><tp:treatment-sec sec-type="material" id="SECID0ENIAC"><title>Specimens examined.</title><p>Larvae (11 ex), pupae (2 ex), adults (4♂7♀), Sichuan, Jiuzhaigou, Zhongcha rangeland, 2870 m, 27.VII.2016, Xiumin Li, Xinglong Bai, Xianlei Shao &amp; Runyang Zhang leg., HBUM.</p></tp:treatment-sec><tp:treatment-sec sec-type="Larva" id="SECID0ESIAC"><title>Larva.</title><p><bold><italic>Diagnosis.</italic></bold> The larva of <italic><tp:taxon-name><tp:taxon-name-part taxon-name-part-type="genus" reg="Laena">L.</tp:taxon-name-part><tp:taxon-name-part taxon-name-part-type="species" reg="haigouica">haigouica</tp:taxon-name-part></tp:taxon-name></italic> Schawaller, 2001 can be separated from <italic><tp:taxon-name><tp:taxon-name-part taxon-name-part-type="genus" reg="Laena">L.</tp:taxon-name-part><tp:taxon-name-part taxon-name-part-type="species" reg="starcki">starcki</tp:taxon-name-part></tp:taxon-name></italic> Reitter, 1887 by following characters: clypeus transverse, 3.3 times wider than long, surface with four long erect setae; abdominal spiracles on lateral margins of tergites III–VIII in middle or just before middle.</p><p><bold><italic>Description.</italic></bold> The description is based on what is probably a later instar larva. Body length 15–17 mm. Body (Fig. <xref ref-type="fig" rid="F1">1A–C</xref>) elongate, parallel-sided, subcylindrical; setose; integument soft; white to light brown in colour; thoracic and abdominal segments subcylindrical. Abdomen without defensive glands.</p><fig id="F1" position="float" orientation="portrait"><label>Figure 1.</label><caption><p>Larva of <italic><tp:taxon-name><tp:taxon-name-part taxon-name-part-type="genus" reg="Laena">Laena</tp:taxon-name-part><tp:taxon-name-part taxon-name-part-type="species" reg="haigouica">haigouica</tp:taxon-name-part></tp:taxon-name></italic> Schawaller, 2001 <bold>A–C</bold> habitus, in dorsal, ventral, and lateral views.</p></caption><graphic xmlns:xlink="http://www.w3.org/1999/xlink" xlink:href="zookeys-852-101-g001.jpg" position="float" orientation="portrait" xlink:type="simple" id="oo_306039.jpg"/></fig><p><bold><italic>Head.</italic></bold> (Fig. <xref ref-type="fig" rid="F2">2A–B</xref>). Light brown. Weakly declined; width slightly narrower than prothorax; distinctly constricted before occipital foramen; sides rounded; punctation minute, dense, separated by 1–3 puncture diameters. Epicranial suture stem length approximately one-half head capsule length; frontal arms Y-shaped. Frons smooth. Epicranial plates light brown, smooth, with sparse short and few long erect setae; lateral portion with both short and long erect, setation denser than dorsal part; ventral portion of each plate with three long erect setae and sparse short setae. One small stemmata present on each epicranial plate, before Y-shaped frontal arms. Labrum transverse, widest in middle, surface convex, with six to seven long erect setae; anterior margin weakly protruding; lateral margins curved, contracted at apical part. Clypeus transverse, surface convex, with four long erect setae. Mandible well developed, with two small teeth on anterior inner sides. Maxillary palpi cylindrical, apex (Fig. <xref ref-type="fig" rid="F2">2E</xref>) with nine sensilla knobble. Ligula (Fig. <xref ref-type="fig" rid="F2">2C</xref>) apex with two long erect setae. Mentum longer than wide, widest in middle. Anterior margin of gula distinctly narrower than posterior margin. Antenna (Fig. <xref ref-type="fig" rid="F2">2D</xref>) short than head, tri-segmented, clavate; second segment longer than first, third segment small and rounded, prominent, surrounded by seven long erect setae.</p><p><bold><italic>Thorax.</italic></bold> Thoracic tergites light yellow. Prothoracic tergum subquadrate, longer than wide, 1.4–1.5 times as long as meso- or metatergites; surface with short and long erect setae. Meso- and metatergites wider than long; surface with short and long erect setae. Spiracles oval; prothoracic and metathoracic without spiracle; mesothoracic spiracles on anterolateral part, largest, approximately twice size of abdominal spiracles. Metathoracic tergum distinctly wider than pro- and mesothoracic tergum. Coxal cavity distinctly separate.</p><p><bold><italic>Abdomen.</italic></bold> Abdominal tergites light brown, slightly darker than sternites; surface smooth, with short and long erect setae. Abdominal tergites I–VIII wider than long, widest in middle; lateral margins of abdominal tergites curved. Abdominal tergite IX distinctly narrower than tergite VIII; anterior margin distinctly wider than posterior margin; tergite IX posteriorly round, armed with pair of acute urogomphi (Fig. <xref ref-type="fig" rid="F2">2F, J, K</xref>). Abdominal spiracles on lateral margins of tergites III–VIII in middle or just before middle.</p><p><bold><italic>Legs.</italic></bold> Surface with long erect setae; proleg (Fig. <xref ref-type="fig" rid="F2">2G</xref>) distinctly longer, slightly thicker than meso- and metalegs (Fig. <xref ref-type="fig" rid="F2">2H–I</xref>); tarsungulus sickle-shaped, prothoracic tarsungulus more sclerotized than meso- and metathoracic tarsungulus; prothoracic trochanter shortest and thickest; posterior trochanter short and thick; prothoracic tibia curved, slightly longer and slender than meso- and metathoracic tibia.</p><fig id="F2" position="float" orientation="portrait"><label>Figure 2.</label><caption><p>Larval morphology of <italic><tp:taxon-name><tp:taxon-name-part taxon-name-part-type="genus" reg="Laena">Laena</tp:taxon-name-part><tp:taxon-name-part taxon-name-part-type="species" reg="haigouica">haigouica</tp:taxon-name-part></tp:taxon-name></italic> Schawaller, 2001 <bold>A–B</bold> head, in dorsal and ventral views <bold>C</bold> mouth and appendages, in ventral view <bold>D</bold> antenna, in lateral view <bold>E</bold> apex of maxillary palpus <bold>F</bold> segments IX, in dorsal view <bold>G–I</bold> pro-, meso- and metalegs, in ventral view <bold>J–K</bold> urogomphi in ventral and lateral views.</p></caption><graphic xmlns:xlink="http://www.w3.org/1999/xlink" xlink:href="zookeys-852-101-g002.jpg" position="float" orientation="portrait" xlink:type="simple" id="oo_306040.jpg"/></fig></tp:treatment-sec><tp:treatment-sec sec-type="Pupa" id="SECID0EWNAC"><title>Pupa.</title><p><bold><italic>Diagnosis.</italic></bold> Compared to the known pupa of <italic><tp:taxon-name><tp:taxon-name-part taxon-name-part-type="genus" reg="Lagria">Lagria</tp:taxon-name-part><tp:taxon-name-part taxon-name-part-type="species" reg="villosa">villosa</tp:taxon-name-part></tp:taxon-name></italic> described by <xref ref-type="bibr" rid="B18">Spilman (1978)</xref> and pupa of <italic><tp:taxon-name><tp:taxon-name-part taxon-name-part-type="genus" reg="Centorus">Centorus</tp:taxon-name-part><tp:taxon-name-part taxon-name-part-type="species" reg="procerus">procerus</tp:taxon-name-part><tp:taxon-name-part taxon-name-part-type="subspecies" reg="moldaviensis">moldaviensis</tp:taxon-name-part></tp:taxon-name></italic> described by <xref ref-type="bibr" rid="B4">Cherney (2005)</xref> in subfamily <tp:taxon-name><tp:taxon-name-part taxon-name-part-type="subfamily">Lagriinae</tp:taxon-name-part></tp:taxon-name>, the pupa of <italic><tp:taxon-name><tp:taxon-name-part taxon-name-part-type="genus" reg="Laena">Laena</tp:taxon-name-part></tp:taxon-name></italic> can be easily separated by light color, sparse setae, urogomphi 0.7 (n=2) times length of tergite IX, lateral margins of abdominal segments I–VII each with tubercle bearing long erect setae, abdominal tergites I–VIII with tubercles.</p><p>
            <bold><italic>Description.</italic></bold>
          </p><p>Body length 10.5–11.2 mm, body width 2.5–2.9 mm; body white to light brown (Fig. <xref ref-type="fig" rid="F3">3A–C</xref>), with darker apices of spine on urogomphi, with black eyes, and light brown mandible apices; body with sparse long erect setae, setae yellow; abdominal tergites with developed lateral processes bearing two to three long erect setae; abdominal tergum IX with paired upturned urogomphi.</p><p><bold><italic>Head.</italic></bold> Dorsal surface smooth, concealed (invisible in dorsal view). Anterior margin of labrum rounded, with sparse short setae. Clypeus with two long erect setae on each anterolateral side. Frons and vertex with sparse granules bearing long erect setae. Eye ovate, black. Mandible apices brown. Antenna long and thick; antennomeres IV–XI with small brown spots on apex in dorsal view, without setae.</p><p><bold><italic>Thorax.</italic></bold> Pronotum transverse. Anterior margin straight, with eight granules bearing long erect setae; anterior angles subrectangular, posterior angles rounded; lateral margins curved, each side with seven granules bearing long erect setae. Disc surface convex, with sparse granules bearing long erect setae. Mesonotum and metanotum distinctly narrower than pronotum, each with four setae posteriorly. Mesoventrite, metaventrite and elytra glabrous.</p><p><bold><italic>Abdomen.</italic></bold> Abdominal spiracles ovate. Tergites I–VIII each with four pairs of setae (Fig. <xref ref-type="fig" rid="F3">3E</xref>). Lateral margins of abdominal segments I–VII each with tubercle (Fig. <xref ref-type="fig" rid="F3">3D</xref>) bearing two to three long erect setae, VIII and IX each with three small tubercles each bearing long erect seta. Tergites I–VII transversely convex in middle. Tergite IX posteriorly rounded, with pair of apically sclerotized urogomphi bearing one to two setae at base, ventrite with setae denser than tergite. Ventrites V–VI with four long erect setae. Ventrites VII–IX with setae denser than ventrites I–VI.</p><fig id="F3" position="float" orientation="portrait"><label>Figure 3.</label><caption><p>Pupal morphology of <italic><tp:taxon-name><tp:taxon-name-part taxon-name-part-type="genus" reg="Laena">Laena</tp:taxon-name-part><tp:taxon-name-part taxon-name-part-type="species" reg="haigouica">haigouica</tp:taxon-name-part></tp:taxon-name></italic> Schawaller, 2001 <bold>A–C</bold> habitus, in dorsal, ventral and lateral views <bold>D</bold> tubercles of lateral margins of abdominal segments <bold>E</bold> setae of abdominal tergites.</p></caption><graphic xmlns:xlink="http://www.w3.org/1999/xlink" xlink:href="zookeys-852-101-g003.jpg" position="float" orientation="portrait" xlink:type="simple" id="oo_306041.jpg"/></fig><p><bold><italic>Legs.</italic></bold> Prolegs distinctly longer than meso- and metalegs. Femora covered with sparse erect setae. Tibiae and tarsi glabrous, without setae.</p><p><bold><italic>Comment.</italic></bold> These two specimens probably represent early stage pupa, which have the body colour light and antenna and tarsi near translucent.</p></tp:treatment-sec><tp:treatment-sec sec-type="DNA markers" id="SECID0EGCAE"><title>DNA markers.</title><p>The mtDNA COI sequences respectively from the larva, pupa and adult were identical after sequence alignment. The gene fragments of <abbrev xmlns:xlink="http://www.w3.org/1999/xlink" xlink:title="mitochondrial ribosomal RNA gene" id="ABBRID0EMCAE" xlink:type="simple">16S</abbrev>, <abbrev xmlns:xlink="http://www.w3.org/1999/xlink" xlink:title="nuclear rRNA gene" id="ABBRID0EQCAE" xlink:type="simple">28S</abbrev>, COI, and Cytb are deposited in GenBank with the accession numbers <ext-link xmlns:xlink="http://www.w3.org/1999/xlink" ext-link-type="gen" xlink:href="MK227697" xlink:type="simple">MK227697</ext-link>, <ext-link xmlns:xlink="http://www.w3.org/1999/xlink" ext-link-type="gen" xlink:href="MK227698" xlink:type="simple">MK227698</ext-link>, <ext-link xmlns:xlink="http://www.w3.org/1999/xlink" ext-link-type="gen" xlink:href="MK227699" xlink:type="simple">MK227699</ext-link> (pupa), <ext-link xmlns:xlink="http://www.w3.org/1999/xlink" ext-link-type="gen" xlink:href="MK227700" xlink:type="simple">MK227700</ext-link> (larva), <ext-link xmlns:xlink="http://www.w3.org/1999/xlink" ext-link-type="gen" xlink:href="MK227701" xlink:type="simple">MK227701</ext-link>, and <ext-link xmlns:xlink="http://www.w3.org/1999/xlink" ext-link-type="gen" xlink:href="MK227702" xlink:type="simple">MK227702</ext-link>.</p></tp:treatment-sec><ref-list><ref id="B18"><mixed-citation xmlns:xlink="http://www.w3.org/1999/xlink" xlink:type="simple"><person-group><name name-style="western"><surname>Spilman</surname><given-names>TJ</given-names></name></person-group> (<year>1978</year>) <article-title><italic><tp:taxon-name><tp:taxon-name-part taxon-name-part-type="genus">Lagria</tp:taxon-name-part><tp:taxon-name-part taxon-name-part-type="species">villosa</tp:taxon-name-part></tp:taxon-name></italic> in Brazil, with new descriptions and illustrations of the larva and pupa (<tp:taxon-name><tp:taxon-name-part taxon-name-part-type="order">Coleoptera</tp:taxon-name-part></tp:taxon-name>, <tp:taxon-name><tp:taxon-name-part taxon-name-part-type="family">Lagriidae</tp:taxon-name-part></tp:taxon-name>).</article-title><source>Ciencia e cultura (Sao Paulo)</source><volume>30</volume>(<issue>3</issue>): <fpage>342</fpage>–<lpage>347</lpage>.</mixed-citation></ref><ref id="B4"><mixed-citation xmlns:xlink="http://www.w3.org/1999/xlink" xlink:type="simple"><person-group><name name-style="western"><surname>Cherney</surname><given-names>LS</given-names></name></person-group> (<year>2005</year>) Darkling beetles (<tp:taxon-name><tp:taxon-name-part taxon-name-part-type="order">Coleoptera</tp:taxon-name-part></tp:taxon-name>, <tp:taxon-name><tp:taxon-name-part taxon-name-part-type="family">Tenebrionidae</tp:taxon-name-part></tp:taxon-name>). Fauna of Ukraine 19(10): 357–370. (In Russian)</mixed-citation></ref></ref-list></tp:taxon-treatment>
